# Supplementary material for: Identification of potential CpG sites for oral squamous cell carcinoma diagnosis via integrated analysis of DNA methylation and gene expression
Source: World J Surg Oncol. 2021 Jan 19;19:16. doi: 10.1186/s12957-021-02129-1 (PMC7816501; doi:10.1186/s12957-021-02129-1)
Supplement: Supplementary file 2 — Additional file 2: Table S1. Analysis results of differentially expressed genes. [file 12957_2021_2129_MOESM2_ESM.xlsx]

## Sheet: Sheet1
TableS1 Analysis results of differentially expressed genes
	logFC	FDR	sig
CDKN2AIPNL	-0.553036	8.95e-05	Down
EBP	-0.517532	0.000330231	Down
MMP10	1.93895	0.000351683	Up
PIPSL	-0.796588	0.000434036	Down
NBPF14	-0.627496	0.000941474	Down
LINC01806	-1.74046	0.00132292	Down
ST20-MTHFS	-0.668755	0.00198687	Down
LINC02097	0.565068	0.00318988	Up
EZH2	-0.53417	0.00394242	Down
LYG2	-1.12005	0.0039522	Down
LINC01843	-1.41008	0.00459307	Down
FLG-AS1	-1.12426	0.00504289	Down
LINC01450	0.654671	0.00528562	Up
DSCAS	0.602177	0.00539627	Up
DDX25	-0.798752	0.00548975	Down
MUCL3	-0.969361	0.00551625	Down
LOXL2	0.896997	0.00556966	Up
BLVRB	-0.502132	0.00621888	Down
CCDC181	-0.628944	0.00631685	Down
TMEM217	-0.619315	0.00663542	Down
SLC7A14	-0.532111	0.0079808	Down
MSMO1	-0.588069	0.00810978	Down
RDH13	-0.504305	0.00813526	Down
CTSV	0.670135	0.00823758	Up
RXFP1	1.00612	0.00865741	Up
LINC00163	1.01673	0.0101204	Up
PCDHAC2	0.927357	0.010343	Up
LOC101929595	-0.619888	0.0107232	Down
HIST2H2AC	-0.563529	0.0112066	Down
PCDHAC1	0.903726	0.0118221	Up
LINC01970	-0.591828	0.011885	Down
PCLAF	-0.517714	0.0121158	Down
FAM151B	-0.533892	0.0122697	Down
JADE2	-0.837004	0.0125582	Down
UBE2NL	-0.609064	0.0132047	Down
TXNDC16	-0.527914	0.0136621	Down
WTAPP1	0.887321	0.0138264	Up
LOC387810	0.607784	0.0140052	Up
FAM157A	-0.889615	0.0142452	Down
MRGPRX4	-0.94236	0.0142612	Down
CRP	0.875067	0.0149507	Up
LINC01649	-0.600727	0.0149987	Down
MTRNR2L4	-0.537875	0.0156087	Down
IQCG	-0.833441	0.0160168	Down
LRFN2	-0.880857	0.016022	Down
MIR325HG	0.667049	0.0165821	Up
PSORS1C3	0.930139	0.0166462	Up
CDKN2C	-0.66682	0.0171784	Down
PFKFB1	-0.54938	0.0182589	Down
ITIH2	0.75	0.0183879	Up
MAGEB17	0.831356	0.0186331	Up
CER1	-0.605365	0.0186693	Down
LINC01166	-0.51754	0.0187446	Down
NLGN4Y-AS1	0.516265	0.0187508	Up
CTAGE11P	-0.541635	0.018754	Down
FLJ30679	-0.660978	0.0190915	Down
NTN1	0.686681	0.0200414	Up
ADAT3	-0.554099	0.0202801	Down
STAC	0.865447	0.0204102	Up
CFAP45	-0.625373	0.0206138	Down
PDE10A	0.841594	0.0207007	Up
SULT1A1	-0.714568	0.0207017	Down
SCRIB	-0.557249	0.0209168	Down
SIMC1	-0.680541	0.0213125	Down
SERPINA12	1.38902	0.0214282	Up
PEX6	-0.545306	0.0218452	Down
HSD17B3-AS1	0.53843	0.0223824	Up
KANSL1-AS1	0.639538	0.0227572	Up
H2BFM	0.57305	0.0228705	Up
LOC101929460	0.76432	0.0231714	Up
FOXG1	-1.41625	0.0232063	Down
NPTX2	0.850295	0.0232459	Up
GDNF	1.19726	0.0246108	Up
LINC02243	-0.521039	0.0247279	Down
NOTCH2NL	-0.548579	0.0247518	Down
SLC25A23	-0.563074	0.0247818	Down
SNHG5	-0.541619	0.025128	Down
ABLIM3	-0.642062	0.0257026	Down
UBE2Q1-AS1	0.534271	0.0257618	Up
C1QTNF1-AS1	0.594471	0.0262728	Up
PCDHGA8	-0.615615	0.0266519	Down
GDF6	1.10688	0.026997	Up
LARGE2	0.54345	0.0271436	Up
GRM4	1.08617	0.0276242	Up
C8orf34-AS1	-0.706517	0.0277413	Down
EGFLAM	0.578171	0.0283928	Up
LOC102724009	0.57083	0.0290909	Up
PAX8	0.976842	0.0291087	Up
GYS2	-0.925641	0.0292727	Down
EPHX1	-0.581065	0.0296754	Down
IGFL2	1.13922	0.0297731	Up
IFFO2	-0.596629	0.0303689	Down
RPSAP52	1.11987	0.0304524	Up
NHS	0.54242	0.0305292	Up
CLMP	0.857344	0.0313266	Up
SRRM2-AS1	-0.586523	0.0316575	Down
LOC101929439	-0.530418	0.0317932	Down
GRIA3	1.04268	0.0328807	Up
LOC101928161	0.822984	0.0333291	Up
METTL27	-0.820437	0.0334003	Down
PON1	0.501969	0.0337689	Up
PAX8-AS1	1.17898	0.0338084	Up
HTRA1	0.599675	0.0341824	Up
IGSF5	0.690279	0.0344384	Up
HRASLS2	-0.92201	0.0344396	Down
LOC101059948	0.648161	0.0345403	Up
LINC01419	1.11367	0.0346314	Up
PCDHA6	0.715615	0.0348604	Up
CNTNAP5	0.9021	0.0349896	Up
MAGEB1	1.06764	0.0357176	Up
RNF17	-0.776273	0.036118	Down
GPR83	0.792992	0.0367728	Up
CASC18	0.646325	0.0369331	Up
LINC01267	-0.547412	0.0371303	Down
IGFBP1	0.763048	0.0373116	Up
GALNT12	-0.688141	0.0373776	Down
GLT8D2	0.67949	0.0377183	Up
HOXC8	0.80721	0.0378139	Up
LTBP1	0.765541	0.0378736	Up
SERPINB10	-1.13128	0.0378895	Down
OR2A20P	0.782498	0.0381148	Up
NR1I2	0.541319	0.0381626	Up
CPNE4	0.772476	0.0384802	Up
LOC105372672	0.50231	0.0388408	Up
SNORD62B	0.588111	0.039496	Up
LINC01929	0.998978	0.0396143	Up
COL4A2	0.541898	0.039946	Up
CNTNAP4	0.925058	0.0400627	Up
LURAP1L-AS1	-0.611664	0.0409396	Down
C8B	0.530667	0.0410032	Up
PLK2	-0.534348	0.0413347	Down
VAX2	-0.834259	0.0419781	Down
SPIN3	0.942934	0.0421712	Up
ALPPL2	-1.04155	0.0424307	Down
PGGHG	0.53571	0.0425004	Up
SPATA4	-0.579311	0.0426759	Down
KRTAP3-2	-0.926193	0.0428189	Down
CEMIP	0.673972	0.0430323	Up
AQP4	0.894122	0.0430565	Up
GRIK4	0.578301	0.0434415	Up
CYP51A1-AS1	-0.641854	0.0434934	Down
AK8	-0.650362	0.0435535	Down
TMEM75	0.565474	0.0441746	Up
FMO9P	-0.829059	0.044294	Down
LYPD1	0.655071	0.0443116	Up
LINC01854	0.936297	0.0455669	Up
NXPH1	0.611902	0.0458526	Up
PSG7	0.567285	0.045958	Up
HOXA4	-1.03241	0.0459687	Down
DLG1-AS1	-0.637763	0.0462665	Down
LTB4R2	-0.593534	0.0469084	Down
SLC38A5	1.00924	0.0472121	Up
TCF7L1	0.522624	0.0474323	Up
ZNF571-AS1	0.626157	0.0476516	Up
C19orf18	-0.662277	0.0476869	Down
SLED1	-0.636788	0.0479947	Down
NRTN	-0.771357	0.0491925	Down
ZNF793	0.947978	0.0492984	Up
TPGS1	-0.514964	0.0498694	Down
ARHGEF26-AS1	-0.991599	0.0499207	Down
